# Supplementary material for: Stromal Cell-Derived Factor 1α (SDF-1α) in Invasive Breast Cancer: Associations with Vasculo-Angiogenic Factors and Prognostic Significance
Source: Cancers (Basel). 2021 Apr 18;13(8):1952. doi: 10.3390/cancers13081952 (PMC8072989; doi:10.3390/cancers13081952)
Supplement: Supplementary file 1 [file cancers-13-01952-s001.zip]

Archive with 1 entries (1 files):
- cancers-1162356-supplementary.pdf
